# Supplementary material for: ZIF-8 as Potential Pesticide Adsorbent Medium for Wastewater Treatment: The Case Study of Model Linuron Extraction Conditions Optimization via Design of Experiment
Source: Molecules. 2025 Jun 6;30(12):2480. doi: 10.3390/molecules30122480 (PMC12195930; doi:10.3390/molecules30122480)
Supplement: Supplementary file 1 [file molecules-30-02480-s001.zip]

Archive with 1 entries (1 files):
- molecules-3658755-supplementary.pdf
